# Supplementary material for: Effect of Alkali Activation on Swelling Suppression and Microstructural Development in Geopolymer-Stabilized Bentonite
Source: Polymers (Basel). 2026 Feb 28;18(5):606. doi: 10.3390/polym18050606 (PMC12987071; doi:10.3390/polym18050606)
Supplement: Supplementary file 1 [file polymers-18-00606-s001.zip]

Archive with 1 entries (1 files):
- polymers-4160927-supplementary.pdf
